# Supplementary material for: TMEM16A Maintains Acrosomal Integrity Through ERK1/2, RhoA, and Actin Cytoskeleton During Capacitation
Source: Int J Mol Sci. 2025 Apr 16;26(8):3750. doi: 10.3390/ijms26083750 (PMC12027809; doi:10.3390/ijms26083750)
Supplement: Supplementary file 1 [file ijms-26-03750-s001.zip]

Archive with 1 entries (1 files):
- ijms-3529707-supplementary.pdf
